# Supplementary material for: Tumor Cell-Autonomous Pro-Metastatic Activities of PD-L1 in Human Breast Cancer Are Mediated by PD-L1-S283 and Chemokine Axes
Source: Cancers (Basel). 2022 Feb 18;14(4):1042. doi: 10.3390/cancers14041042 (PMC8870053; doi:10.3390/cancers14041042)
Supplement: Supplementary file 1 [file cancers-14-01042-s001.zip]

Archive with 1 entries (1 files):
- cancers-1550736-supplementary.pdf
